# Supplementary material for: Critical Test of the Beneficial Consequences of Lifting the Ban on Direct-to-Consumer Advertising for Prescription Drugs in Italy: Experimental Exposure and Questionnaire Study
Source: J Med Internet Res. 2023 Jul 17;25:e40616. doi: 10.2196/40616 (PMC10390971; doi:10.2196/40616)
Supplement: Multimedia Appendix 2 [file jmir_v25i1e40616_app2.xlsx]

## Sheet: data set
civil_status	education	employment	health	chronic_dis	age	gender	partner	employment_status	Manipulation_group	Literacy	Knowledge	treatment_k	symp_prevalence_k	side_effects_k	Empowerment	EMP_management	EMP_get_antidepressant	EMP_trust_specialist
2	5	3	4	2	24	2	0	0	3	19	8	2	2	3	2.3	13	8	0
2	4	1	4	2	24	1	0	1	2	11	5	1	2	2	1.2	4	5	2
2	4	3	4	2	19	1	0	0	1	8	6	2	1	3	1.2	6	4	0
2	5	1	4	2	23	2	0	1	2	19	2	2	0	0	0.8	4	4	0
2	5	1	5	1	23	2	0	1	1	12	7	2	2	3	0.8	1	5	0
2	4	3	3	3	19	2	0	0	1	10	4	1	2	1	0.4	3	1	0
2	4	3	5	2	20	2	0	0	2	18	7	2	2	3	0.8	6	2	0
2	5	1	4	1	24	2	0	1	3	19	7	2	2	3	1.5	9	3	2
2	4	3	3	3	23	2	0	0	2	15	6	2	2	2	1.6	8	6	2
2	5	1	4	2	23	2	0	1	2	18	6	2	2	2	0.9	2	4	2
1	4	1	5	2	27	1	1	1	1	9	3	2	0	1	0.3	3	0	0
2	5	3	3	2	24	2	0	0	1	14	3	1	2	0	0.7	6	1	0
2	5	3	3	2	23	2	0	0	1	17	4	2	1	1	0.7	4	3	0
2	5	3	3	2	24	1	0	0	3	11	7	2	2	3	1.1	6	1	4
2	4	3	3	2	22	2	0	0	3	13	7	2	2	3	1	1	5	2
1	5	1	4	2	53	2	1	1	2	14	5	2	2	1	0.4	1	3	0
2	5	3	3	2	24	1	0	0	3	18	6	2	2	2	0.7	1	5	0
2	5	1	4	2	24	2	0	1	2	17	4	2	2	0	0.6	2	4	0
1	5	3	4	2	25	1	1	0	1	12	4	2	0	2	0.6	3	3	0
2	5	3	3	2	24	2	0	0	2	16	7	2	2	3	0.6	4	0	2
2	5	1	5	2	24	2	0	1	3	18	6	2	2	2	0.8	3	5	0
2	5	1	4	2	25	1	0	1	1	12	5	2	1	2	1.9	11	1	6
2	5	1	3	2	24	2	0	1	2	11	3	2	1	0	1.4	6	6	0
2	5	3	4	2	24	2	0	0	3	16	7	2	2	3	0.4	3	1	0
2	5	1	4	2	25	1	0	1	2	1	4	2	2	0	0.7	1	6	0
1	5	1	3	2	49	2	1	1	1	0	5	2	1	2	0.6	2	4	0
2	4	1	4	2	44	1	0	1	3	13	7	2	2	3	0.3	2	1	0
2	5	3	5	2	23	1	0	0	3	12	6	2	2	2	0.3	0	1	2
4	5	5	4	1	80	2	0	0	1	11	3	2	1	0	0.9	2	7	0
2	4	1	3	2	24	2	0	1	1	7	4	2	0	2	1	6	4	0
1	4	4	2	3	43	2	1	0	2	15	4	2	2	0	2.3	9	5	6
1	5	1	3	1	57	2	1	1	3	10	1	0	0	1	2.9	15	9	2
2	4	3	3	2	20	2	0	0	2	12	4	2	1	1	0.3	3	0	0
2	5	3	5	2	24	2	0	0	2	19	6	2	2	2	2	13	7	0
1	5	1	3	3	42	2	1	1	1	9	3	2	0	1	1.6	11	5	0
2	4	1	5	2	55	2	0	1	2	11	4	2	2	0	1.1	7	3	0
2	5	1	2	3	28	2	0	1	3	19	7	2	1	3	2.1	15	2	4
2	4	3	4	2	19	1	0	0	2	14	4	2	2	0	1.3	6	4	2
1	5	1	5	2	53	2	1	1	1	17	6	2	1	3	0.1	0	0	1
1	4	1	3	1	55	1	1	1	1	10	6	2	1	3	1	5	5	0
1	5	1	5	2	56	2	1	1	2	8	4	2	2	0	0.2	2	0	0
2	5	3	3	2	23	2	0	0	3	11	6	2	1	3	1.2	6	3	2
1	5	1	4	2	54	2	1	1	3	9	6	1	2	2	1.2	4	7	0
1	5	1	5	2	53	2	1	1	2	14	4	2	2	0	2	11	5	2
1	4	1	4	2	58	1	1	1	3	16	7	2	2	2	1.1	8	3	0
2	5	1	5	2	25	2	0	1	1	19	4	2	0	2	2.2	1	10	7
2	4	3	4	2	19	2	0	0	1	13	5	2	0	3	0.5	1	4	0
1	5	3	4	2	24	2	1	0	3	15	6	2	1	3	1.1	4	7	0
1	5	1	4	2	60	1	1	1	2	11	4	2	2	0	1.9	12	4	2
1	5	1	3	1	54	2	1	1	1	15	4	0	2	2	1.5	4	6	2
2	4	3	2	3	18	2	0	0	3	14	4	1	1	2	1.3	1	7	2
1	5	2	4	2	23	2	1	0	2	20	5	2	2	1	0.6	4	2	0
1	5	1	4	2	37	1	1	1	1	6	4	2	0	1	0.6	3	3	0
2	4	1	3	2	47	2	0	1	2	11	4	2	2	0	1.3	7	5	0
2	4	1	5	2	24	1	0	1	3	8	5	2	1	2	1.3	11	2	0
1	5	1	3	3	55	2	1	1	2	16	6	2	2	2	1	4	6	0
2	4	3	4	2	24	2	0	0	1	15	2	0	0	2	0.1	1	0	0
2	5	3	3	2	24	2	0	0	3	7	4	2	1	1	0.1	0	1	0
1	5	1	4	2	46	2	1	1	3	13	6	2	2	2	1.6	4	9	0
1	4	4	3	1	49	2	1	0	1	11	4	2	1	1	0.3	0	0	2
1	4	1	4	2	54	1	1	1	2	10	4	2	2	0	0.8	5	1	2
2	5	3	4	2	22	2	0	0	2	14	6	2	2	2	1.9	16	3	0
1	5	1	3	1	55	1	1	1	3	17	7	2	2	3	1.1	4	6	0
2	5	1	3	2	24	2	0	1	1	12	6	2	1	3	1.2	5	4	2
1	5	3	4	2	24	2	1	0	3	20	7	2	2	3	0.6	5	1	0
1	5	1	3	1	53	2	1	1	2	17	4	2	2	0	1	5	4	0
1	5	1	5	2	58	2	1	1	3	16	4	2	2	0	0.8	2	6	0
1	5	1	4	1	55	2	1	1	2	10	5	2	1	2	0.8	3	5	0
1	5	1	4	2	53	2	1	1	2	16	6	2	2	2	1.3	6	4	2
1	5	3	3	2	22	1	1	0	2	13	5	2	2	1	1.3	7	3	2
1	5	1	4	1	49	2	1	1	3	15	7	2	2	2	1	4	4	1
2	5	3	3	2	24	1	0	0	1	13	6	1	2	2	1.2	5	6	0
1	5	1	4	2	54	2	1	1	1	7	5	1	1	3	1.8	9	6	2
1	4	4	4	2	50	2	1	0	1	14	6	2	1	3	0.8	6	1	0
1	5	1	5	2	57	1	1	1	3	14	3	1	1	1	0.7	3	3	0
1	5	1	3	1	42	2	1	1	2	12	5	2	1	2	0.8	8	0	0
1	5	1	3	2	57	2	1	1	2	12	2	2	0	0	1.2	5	5	2
3	5	1	4	2	41	2	0	1	1	12	4	2	0	2	1.1	4	6	0
2	5	1	3	2	24	2	0	1	3	18	6	2	2	2	1.1	6	4	1
1	5	1	4	2	48	2	1	1	3	14	4	2	2	0	1.6	5	7	1
1	4	1	4	2	54	2	1	1	2	10	3	2	1	0	0.9	2	6	0
1	5	1	4	1	55	2	1	1	2	17	7	1	2	3	0.9	0	9	0
1	4	1	3	1	58	2	1	1	3	16	6	2	2	2	2	4	9	4
2	5	1	3	3	56	2	0	1	1	10	5	1	2	1	2.1	12	9	0
2	5	1	4	1	24	2	0	1	3	15	6	2	2	2	1.4	8	6	0
1	5	4	3	3	58	2	1	0	1	10	2	2	0	0	1.2	3	8	0
1	5	4	2	1	52	2	1	0	1	4	4	2	0	2	1.4	9	4	0
2	5	3	3	2	24	2	0	0	2	14	5	2	1	2	1.4	7	4	2
2	5	3	4	2	24	2	0	0	3	16	7	2	2	2	0.3	2	1	0
2	5	1	3	2	24	2	0	1	2	16	7	2	2	2	2.4	8	9	4
3	5	1	5	2	56	2	0	1	2	11	6	1	2	2	1.8	13	3	2
1	4	1	3	2	58	1	1	1	1	14	7	2	2	2	1.8	11	5	2
1	4	1	4	2	49	1	1	1	1	15	5	2	1	2	0.6	3	1	2
2	5	1	4	2	24	2	0	1	1	12	8	2	2	3	0.8	5	1	2
3	4	1	5	1	61	1	0	1	3	11	5	2	2	1	1.6	5	8	2
1	4	1	4	2	52	1	1	1	2	14	4	2	2	0	1	2	3	4
2	5	3	3	2	24	2	0	0	3	11	4	2	1	1	1.2	5	7	0
2	5	1	3	2	24	1	0	1	3	13	8	2	2	3	1.2	6	3	2
1	4	1	3	2	54	1	1	1	1	16	4	2	1	1	0.7	2	5	0
1	5	1	3	2	52	1	1	1	3	11	6	2	2	2	2.4	11	7	4
2	4	3	4	2	25	1	0	0	3	13	6	2	2	2	1.4	10	0	4
1	5	1	4	2	57	2	1	1	2	17	4	2	2	0	2.1	11	7	2
1	4	1	5	2	51	2	1	1	1	10	6	2	1	3	1	6	4	0
2	4	1	4	2	45	1	0	1	1	6	5	1	1	3	1.2	5	5	2
1	5	1	3	1	59	1	1	1	1	14	5	1	2	2	2	11	5	2
3	5	1	4	2	42	2	0	1	2	19	6	1	2	2	0.2	0	2	0
1	5	3	3	3	24	2	1	0	1	15	7	2	2	3	0.7	4	3	0
1	5	1	4	2	42	1	1	1	2	17	4	2	2	0	1.1	6	2	2
2	5	2	2	2	27	2	0	0	1	14	4	1	0	3	0.6	4	0	2
2	5	1	4	2	28	2	0	1	2	18	6	2	2	2	0.7	3	3	0
2	5	3	4	2	23	1	0	0	2	9	5	2	2	1	1.6	11	2	3
1	5	1	3	2	53	2	1	1	1	9	4	2	1	1	0.6	2	4	0
1	5	1	5	2	63	1	1	1	2	10	3	2	1	0	1	4	5	0
1	5	1	4	2	56	2	1	1	3	14	7	1	2	3	0.7	5	2	0
2	4	3	3	2	25	1	0	0	1	10	1	1	0	0	1.9	8	7	2
2	5	3	5	2	25	2	0	0	3	18	6	1	2	3	0.7	1	5	1
2	4	3	3	2	22	2	0	0	3	15	6	2	2	2	1.4	8	6	0
1	5	5	4	1	70	1	1	0	2	16	4	2	2	0	1.5	8	4	2
1	5	1	3	2	52	2	1	1	2	13	5	2	2	1	1.6	4	4	6
1	5	1	3	2	61	2	1	1	1	14	6	2	1	3	0.9	3	6	0
1	4	1	5	2	52	2	1	1	1	16	5	2	0	3	0.6	0	6	0
1	4	1	4	2	57	2	1	1	3	11	4	1	2	1	0.8	4	4	0
2	4	3	2	2	24	1	0	0	3	16	8	2	2	3	1.2	10	0	2
2	4	1	4	2	24	1	0	1	2	5	4	2	2	0	1.9	9	6	2
3	5	1	5	2	61	2	0	1	2	15	3	2	0	1	1.6	0	12	0
2	4	3	3	2	24	1	0	0	2	13	3	2	1	0	0.7	6	1	0
1	5	1	3	1	56	2	1	1	3	12	5	1	2	2	1.3	5	8	0
3	5	5	3	2	53	2	0	0	3	14	5	2	2	1	1.8	6	8	2
1	5	1	5	2	50	2	1	1	2	16	4	2	2	0	0.8	4	4	0
1	4	1	4	2	47	1	1	1	3	6	6	2	2	2	1.6	7	5	3
2	5	1	4	2	24	2	0	1	2	20	6	2	2	2	2.6	12	9	2
3	5	1	3	2	58	2	0	1	1	18	4	1	1	2	1.3	5	6	2
1	5	5	2	3	62	2	1	0	2	10	4	2	0	1	1	3	6	0
2	5	3	4	2	24	1	0	0	1	12	4	2	1	1	0.7	6	1	0
2	4	1	3	2	57	2	0	1	3	14	6	1	2	3	1.8	7	7	2
1	4	1	5	2	46	2	1	1	3	15	1	0	1	0	1.5	12	3	0
1	4	1	4	2	42	2	1	1	3	11	7	2	2	3	0.7	3	4	0
1	5	1	5	2	42	2	1	1	1	12	6	1	2	3	1.6	8	7	0
2	4	3	3	2	27	2	0	0	2	10	4	2	2	0	0.6	3	2	0
3	6	5	4	1	47	2	0	0	2	16	6	2	2	2	1.5	7	7	0
1	5	1	3	2	47	2	1	1	2	17	7	2	2	2	1.7	10	7	0
3	5	1	3	1	55	1	0	1	3	17	8	2	2	3	2	8	6	4
1	5	1	3	1	35	2	1	1	2	13	5	2	2	1	2.3	11	4	6
1	3	5	5	2	74	2	1	0	2	14	5	2	2	1	1.3	4	8	1
1	5	1	4	2	35	2	1	1	2	11	7	2	2	3	0.6	4	0	2
1	5	3	3	2	24	2	1	0	1	20	7	2	2	3	1.5	12	2	1
2	4	2	3	2	21	2	0	0	3	14	8	2	2	3	0.6	0	3	2
1	5	4	3	2	64	2	1	0	3	17	6	2	2	2	1	2	8	0
1	5	5	4	2	60	2	1	0	1	14	7	2	1	3	1	4	6	0
2	5	1	2	1	23	2	0	1	2	14	6	2	2	2	1.5	9	6	0
1	6	5	5	2	69	2	1	0	3	19	5	2	1	1	1.7	1	12	0
4	5	5	3	1	83	2	0	0	2	13	5	2	2	1	0.4	1	3	0
2	4	1	3	1	22	1	0	1	1	15	5	2	0	3	0.7	2	4	0
1	4	1	3	1	53	2	1	1	3	15	6	2	2	2	1	4	5	0
2	4	3	4	2	21	1	0	0	2	14	6	2	1	3	0.9	1	2	6
1	6	3	3	2	22	1	1	0	2	10	4	2	2	0	1.1	1	7	2
1	5	1	3	2	54	2	1	1	3	13	8	2	2	3	0.6	2	2	2
3	5	1	4	2	33	2	0	1	1	16	4	2	0	2	0.8	5	0	3
1	6	1	5	2	48	2	1	1	1	2	3	1	0	2	1.9	8	4	7
2	5	1	4	1	25	2	0	1	2	20	4	2	2	0	0.4	3	1	0
1	5	1	4	2	50	2	1	1	2	19	6	2	2	2	2.1	8	7	4
3	5	1	4	1	53	2	0	1	1	17	5	2	1	2	0.4	3	1	0
2	5	1	5	2	26	1	0	1	3	17	6	2	2	2	0.9	9	0	0
1	5	5	4	1	67	2	1	0	2	13	2	1	1	0	0.5	3	2	0
2	4	3	3	2	21	2	0	0	1	11	6	2	1	3	0.3	0	2	1
2	4	3	4	2	23	1	0	0	3	18	6	2	1	3	1.5	5	6	2
2	5	3	5	2	24	1	0	0	3	9	4	2	1	1	1.2	8	2	2
3	4	5	5	2	68	2	0	0	1	13	7	2	2	3	0.7	4	1	2
2	5	3	3	1	25	2	0	0	3	17	7	2	2	3	0.3	3	0	0
3	5	4	5	2	48	2	0	0	2	18	5	2	2	0	1.4	1	11	0
2	5	4	4	2	69	2	0	0	1	8	4	2	0	2	1.4	7	5	2
2	5	3	4	2	24	2	0	0	3	16	6	2	2	2	0.6	2	4	0
2	5	1	4	2	54	2	0	1	2	4	4	2	2	0	1.3	3	6	2
1	5	1	2	1	54	2	1	1	1	12	6	0	2	3	1.5	7	8	0
#NULL!	#NULL!	#NULL!	#NULL!	#NULL!	#NULL!	#NULL!	0	0	2	6	3	1	1	1	1.2	3	1	8
1	3	#NULL!	#NULL!	#NULL!	29	2	1	0	2	17	6	2	1	2	0.8	2	2	2
1	5	1	4	2	32	2	1	1	2	6	3	2	1	0	1.7	9	5	2
2	5	3	3	2	23	2	0	0	3	10	8	2	2	3	0.7	5	0	2
1	5	3	4	2	24	2	1	0	2	19	6	2	2	2	1.3	8	4	0
2	4	3	3	2	21	2	0	0	1	12	6	2	1	3	1	3	4	2
2	5	3	3	2	22	2	0	0	2	14	5	2	2	1	1.1	9	2	0
